# Supplementary material for: A Novel 2-Metagene Signature to Identify High-Risk HNSCC Patients amongst Those Who Are Clinically at Intermediate Risk and Are Treated with PORT
Source: Cancers (Basel). 2022 Jun 20;14(12):3031. doi: 10.3390/cancers14123031 (PMC9221048; doi:10.3390/cancers14123031)
Supplement: Supplementary file 1 [file cancers-14-03031-s001.zip]

Archive with 1 entries (1 files):
- cancers-1732589-supplementary.pdf
